# Supplementary material for: Investigation of eco-friendly fluorescence quenching probes for assessment of acemetacin using silver nanoparticles and acriflavine reagent
Source: Sci Rep. 2023 Mar 14;13:4237. doi: 10.1038/s41598-023-31106-9 (PMC10014932; doi:10.1038/s41598-023-31106-9)
Supplement: Supplementary file 1 — Supplementary Information 1. [file 41598_2023_31106_MOESM1_ESM.xlsx]

## Sheet: Sheet1
ug/mL	Response
X	Y	Ŷ	Y/Ŷ	Y-Ŷ	(Y-Ŷ)2	X2	found	%Recovery
2	125	126.096	0.991309	-1.0959	1.201	4	1.983	99.15
4	165	167.033	0.987829	-2.0329	4.13268	16	3.951	98.78
8	250	248.907	1.00439	1.0931	1.19487	64	8.035	100.44
12	335	330.781	1.01276	4.2191	17.8008	144	12.153	101.28
16	414	412.655	1.00326	1.3451	1.80929	256	16.052	100.33
20	491	494.529	0.992864	-3.5289	12.4531	400	19.857	99.29
n	n-2	r	a intercept	b slope	SD	Mean(X¯)	%RSD	% Error
6	4	0.999811	85.1589	20.4685	0.956	99.8783	0.957	0.39
		0.9998	85.1589	20.4685
Σ(Y-Ŷ)2	Σ(Y-Ŷ)2/n-2	Sy/x	ΣX2	Σ(X-X¯)2	Sa	Sb	LOD	LOQ
38.5918	9.64795	3.10611	884	243.333	0.605479	15.5991	0.389668	1.18081
					0.778126	0.199121
					2.41695
