# Supplementary material for: Investigation of eco-friendly fluorescence quenching probes for assessment of acemetacin using silver nanoparticles and acriflavine reagent
Source: Sci Rep. 2023 Mar 14;13:4237. doi: 10.1038/s41598-023-31106-9 (PMC10014932; doi:10.1038/s41598-023-31106-9)
Supplement: Supplementary file 2 — Supplementary Information 2. [file 41598_2023_31106_MOESM2_ESM.xlsx]

## Sheet: Sheet1
ug/mL	Response
X	Y	Ŷ	Y/Ŷ	Y-Ŷ	(Y-Ŷ)2	X2	found	%Recovery
1	45	47.4148	0.949071	-2.4148	5.83126	1	0.949	94.9
3	141	141.599	0.99577	-0.599	0.358801	9	2.987	99.57
9	430	424.152	1.01379	5.8484	34.2038	81	9.124	101.38
12	566	565.428	1.00101	0.5721	0.327298	144	12.012	100.1
14	660	659.612	1.00059	0.3879	0.150466	196	14.008	100.06
16	750	753.796	0.994964	-3.7963	14.4119	256	15.919	99.49
n	n-2	r	a intercept	b slope	SD	Mean(X¯)	%RSD	% Error
6	4	0.999932	0.322698	47.0921	2.236	99.25	2.253	0.913
		0.9999	0.3227	47.0921
Σ(Y-Ŷ)2	Σ(Y-Ŷ)2/n-2	Sy/x	ΣX2	Σ(X-X¯)2	Sa	Sb	LOD	LOQ
55.2835	13.8209	3.71764	687	182.833	0.626253	13.5216	0.206162	0.624733
					0.791362	0.274941
					2.942
